# Supplementary material for: Comparative analysis of a presbyopia-correcting intraocular lens that combines extended depth-of-focus and bifocal profiles with a standard monofocal intraocular lens
Source: BMC Ophthalmol. 2022 Jul 14;22:302. doi: 10.1186/s12886-022-02516-6 (PMC9284875; doi:10.1186/s12886-022-02516-6)
Supplement: Supplementary file 1 — Additional file 1. [file 12886_2022_2516_MOESM1_ESM.xlsx]

## Sheet: raw data
						Comparative analysis of a presbyopia-correcting intraocular lens that combines extended depth-of-focus and bifocal profiles with a standard monofocal intraocular lens
						Da Eun Shin1, MD, Hun Lee2, MD, PhD, and Kyungmin Koh1, MD, PhD
						1: Department of Ophthalmology, Kim's Eye Hospital, Konyang University College of Medicine, Seoul, Republic of Korea
						2: Department of Ophthalmology, Asan Medical Center, University of Ulsan College of Medicine, Seoul, Republic of Korea
Synergy	preUCVA	preBCVA	pre SE	Target refraction	postUCVA	postBCVA	66cm	40cm	33cm	Prediciton error	PE absolute	post SE	1.5D	1.0D	0.5D	0D	-0.5D	-1D	-1.5D	-2.0D	-2.5D	-3.0D	-3.5D	-4.0D		OSI	MTF	Strehl ratio	laterality	성별	나이
	0.6	0.4	1	-0.15	0.2	0.1	0.1	0	0	-0.1	0.1	-0.25	0.7	0.5	0.3	0	0	0.1	0.1	0.1	0.1	0.1	0.1	0.1		4.4	12.277	0.097	OS	M	64
	0.2	0.1	1.38	-0.04	0	0	0	0	0	0.29	0.29	0.25	0.2	0	0	0	0	0.1	0	0	0	0	0	0.2		4.7	6.1	0.061	OD	F	60
	0.2	0.1	-1.5	0.23	0	0	0	0	0.2	-0.48	0.48	-0.25	0.2	0	0	0	0	0	0	0	0.2	0.1	0.1	0.2		6.6	7.767	0.066	OS
	0.3	0.3	2	0.11	0	0	0.1	0	0	0.02	0.02	0.13	0.3	0	0.2	0	0.1	0.2	0.3	0.4	0.4	0.5	0.5	0.5		10.2	4.79	0.052	OD	M	71
	0.3	0.2	1.75	-0.04	0.2	0	0	0	0	-0.21	0.21	-0.25	0.4	0.3	0.2	0	0	0	0	0.1	0.1	0.3	0.2	0.3		4.5	8.959	0.071	OS	M	70
	0.3	0.3	-1.5	0.15	0	0	0	0	0	-0.4	0.4	-0.25	0.2	0	0	0	0.1	0.1	0	0	0	0.1	0.2	0.3		4.3	7.27	0.065	OD	M	63
	0.4	0.3	-1.25	0.02	0.1	0	0	0	0.1	-0.52	0.52	-0.5	0.2	0	0	0	0	0	0	0.1	0.1	0.1	0.3	0.1		5.5	8.757	0.071	OS	M	70
	0.3	0.1	1.5	0.1	0.1	0.1	0	0	0.2	0.28	0.28	0.38	0.3	0.2	0.2	0.1	0.1	0.1	0	0.2	0.2	0.2	0.2	0.1		7.3	6.064	0.059	OD	F	65
	0.2	0.1	1.5	0.11	0.1	0.1	0	0	0.1	0.02	0.02	0.13	0.3	0.2	0.2	0.1	0.1	0.2	0	0	0	0.2	0.2	0.4		7.1	6.116	0.059	OS	2	65
	0.2	0	-0.5	-0.04	0	0	0	0.1	0.3	0.28	0.28	0.24	0.3	0.1	0	0	0.1	0.2	0.1	0	0	0.2	0.2	0.2		3.5	14.661	0.104	OS	M	62
	0.3	0.2	-1	0.18	0	0	0	0.1	0.1	-0.43	0.43	-0.25	0.2	0.1	0.1	0.2	0	0	0	0	0	0.2	0.2	0.3		3.6	14.199	0.1	OD	1	62
	0.3	0.2	3	-0.08	0	0	0	0	0.1	-0.67	0.67	-0.75	0.5	0.5	0.3	0	0	0.2	0.2	0	0	0.2	0.2	0.2		3.6	11.419	0.085	OD	F	60
	0.2	0.1	2.13	-0.04	0.1	0	0	0.1	0.1	-0.71	0.71	-0.75	0.4	0.4	0.2	0	0	0	0	0	0.1	0.2	0.2	0.3		4.5	8.61	0.071	OS	F	62
	0.6	0.4	1.75	0.02	0.1	0	0	0	0	-0.27	0.27	-0.25	0.1	0.1	0.1	0	0.1	0.1	0	0	0.1	0.1	0.2	0.4		2	19.807	0.114	OD	M	63
	0.3	0	2.75	0.16	0	0	0	0	0	-0.16	0.16	0	0.4	0.3	0	0	0	0.2	0.2	0	0	0	0.1	0.2		2.3	17.864	0.111	OS	1	63
	0.2	0.1	0.5	0.38	0	0	0.1	0	0	0	0	0.38	0.2	0.3	0	0	0.1	0.2	0	0	0.1	0.2	0.3	0.1		2.7	19.305	0.12	OD	M	63
	0.2	0.2	-2	0.24	0.2	0.2	0.2	0.2	0.2	-0.37	0.37	-0.13	0.3	0.2	0.2	0.2	0.2	0.4	0.4	0.5	0.5	0.5	0.5	0.5		6.9	11.443	0.08	OS	M	63
	0.4	0.2	-0.5	0.29	0	0	0	0.1	0.3	-0.29	0.29	0	0.5	0.2	0.2	0	0	0	0	0	0	0	0	0.1		2.5	14.24	0.096	OS
	0.2	0.2	1.5	0.11	0.1	0.1	0	0.1	0.1	0.02	0.02	0.13	0.4	0.3	0.2	0	0.1	0.2	0.3	0.2	0.1	0	0.3	0.2		7.1	6.116	0.059	OD	F	72
	0.1	0	0.38	-0.04	0	0	0	0	0.1	-0.21	0.21	-0.25	0.2	0.2	0.1	0	0	0.1	0	0	0.2	0.2	0.4	0.7		8.7	4.002	0.049	OS	F	70
	0.3	0.2	0.25	-0.04	0	0	0	0.1	0.1	0.29	0.29	0.25	0.3	0.1	0	0	0	0	0	0	0.2	0.1	0.3	0.4		6.6	8.484	0.069	OD	F	58
	0.3	0.3	0.25	0.36	0	0	0	0	0	-0.36	0.36	0	0.1	0.1	0.1	0	0.1	0.1	0	0	0.1	0.1	0.2	0.4		3.7	14.795	0.092	OS	F	59
	0.3	0.2	2.5	0.01	0.1	0	0	0	0	-0.01	0.01	0	0.2	0	0	0	0	0	0	0.1	0.1	0.1	0.3	0.1		7.1	6.116	0.059	OD	F	77
	0.3	0.2	2	0.11	0	0	0.1	0	0	0.02	0.02	0.13	0.3	0.2	0.2	0.1	0.1	0.1	0	0.2	0.2	0.2	0.2	0.1		10.2	4.79	0.052	OD	F	64
	0.3	0.2	1.75	-0.04	0.2	0	0.2	0.2	0.2	-0.21	0.21	-0.25	0.3	0.2	0.2	0.1	0.1	0.2	0	0	0	0.2	0.2	0.4		4.5	8.959	0.071	OS	F	64
	0.2	0.2	-2	-0.04	0.2	0.2	0	0	0	-0.09	0.09	-0.13	0.3	0.1	0	0	0.1	0.2	0.1	0	0	0.2	0.2	0.2		6.9	11.443	0.08	OS	M	63
	0.3	0.3	-1.5	0.15	0.1	0	0.3	0.1	0	-0.4	0.4	-0.25	0.2	0.1	0.1	0.2	0	0	0	0	0	0.2	0.2	0.3		4.3	7.27	0.065	OD	M	71
	0.1	0.1	0.25	0.32	0.1	0	0.1	0	0	-0.07	0.07	0.25	0.5	0.5	0.3	0	0	0.2	0.2	0	0	0.2	0.2	0.2		6.6	8.484	0.069	OS
	0.2	0.1	-0.5	0.22	0	0	0.1	0	0	0.02	0.02	0.24	0.4	0.4	0.2	0	0	0	0	0	0.1	0.2	0.2	0.3		3.5	14.661	0.104	OD	M	72
	0.3	0.2	-1	0.18	0	0	0.2	0.2	0.2	-0.43	0.43	-0.25	0.1	0.1	0.1	0	0.1	0.1	0	0	0.1	0.1	0.2	0.4		3.6	14.199	0.1	OS	1	62
	0.3	0.2	3	-0.08	0	0	0	0.1	0.3	-0.67	0.67	-0.75	0.2	0.2	0.1	0	0	0.1	0	0	0.2	0.2	0.4	0.7		3.6	11.419	0.085	OD	M	69
	0.2	0.2	2.13	0.34	0	0	0	0.1	0.1	-1.09	1.09	-0.75	0.5	0.2	0.2	0	0	0	0	0	0	0	0	0.1		4.5	8.61	0.071	OS	M	62
Synergy 통계	0.291304	0.182609	0.69087	0.0869565	0.0565217	0.026087	0.0217391	0.0347826	0.0869565	-0.173478	0.277826	-0.0865217	0.3	0.178261	0.113043	0.026087	0.0478261	0.108696	0.0695652	0.073913	0.113043	0.16087	0.226087	0.273913	ZFR00	5.1913	10.3983	0.0786957			65.1379
	0.120276	0.115413	1.48068	0.144739	0.0727767	0.0540824	0.0518435	0.0572768	0.0967863	0.300009	0.201922	0.314738	0.141421	0.156544	0.105763	0.0619192	0.0593109	0.104067	0.122232	0.135571	0.128997	0.133958	0.128691	0.160163		2.17964	4.71428	0.0213444			4.67305
	0.1	0	-2	-0.15	0	0	0	0	0	-0.71	0	-0.75	0.1	0	0	0	0	0	0	0	0	0	0	0.1		2	4.002	0.049			58
	0.6	0.4	3	0.38	0.2	0.2	0.2	0.2	0.3	0.29	0.71	0.38	0.7	0.5	0.3	0.2	0.2	0.4	0.4	0.5	0.5	0.5	0.5	0.7		10.2	19.807	0.12			77
Mono 통계	0.340625	0.214062	0.425781	0.059375	0.075	0.0328125	0.328125	0.48125	0.61875	-0.285156	0.348594	-0.207031	0.38125	0.220313	0.152188	0.025	0.11875	0.2375	0.315625	0.440625	0.5	0.58125	0.65625	0.734375	ZCB00	1.22031	27.3681	0.178125			66
	0.154208	0.104136	1.42764	0.122473	0.0622171	0.0517584	0.11977	0.146876	0.0931094	0.34273	0.275614	0.336924	0.0922392	0.0841076	0.0726785	0.0421212	0.0737804	0.126364	0.08076	0.0498991	0.0622171	0.0592289	0.0669015	0.0937029		0.420579	4.73152	0.031463			10.1136
	0.1	0.05	-3	-0.2	0	0	0.2	0.2	0.5	-1.2	0.025	-1	0.1	0.1	0	0	0	0.1	0.2	0.4	0.4	0.5	0.6	0.6		0.76	17.22	0.13			40
	0.7	0.4	3.5	0.2	0.2	0.2	0.6	0.8	0.9	0.6	1.2	0.5	0.5	0.5	0.3	0.1	0.3	0.4	0.4	0.5	0.6	0.7	0.8	0.9		2.2	33.15	0.24			82
Mono	preUCVA	preBCVA	pre SE	Target refraction	postUCVA	postBCVA	66cm	40cm	33cm	Prediciton error	PE 절대값	post SE	1.5D	1.0D	0.5D	0D	-0.5D	-1D	-1.5D	-2.0D	-2.5D	-3.0D	-3.5D	-4.0D		OSI	MTF	Strehl ratio	laterality	sex	age
	0.4	0.4	-0.625	0.2	0.05	0	0.3	0.4	0.6	-0.05	0.05	0.25	0.4	0.2	0.1	0.1	0.2	0.2	0.3	0.4	0.5	0.6	0.6	0.7		1.05	17.22	0.13	OD	M	81
	0.3	0.2	0.625	0	0.1	0.05	0.3	0.6	0.8	-0.25	0.25	0.25	0.3	0.3	0.2	0	0.1	0.1	0.2	0.4	0.5	0.6	0.6	0.7		1.06	18.22	0.14	OS
	0.5	0.4	0.25	-0.04	0	0	0.3	0.6	0.7	0.04	0.04	0	0.5	0.3	0.3	0	0	0.1	0.3	0.4	0.5	0.5	0.6	0.6		0.88	32.28	0.15	OD	F	82
	0.3	0.1	0.625	0.2	0.1	0.05	0.2	0.6	0.6	0.05	0.05	0.25	0.4	0.2	0.2	0	0	0.1	0.3	0.4	0.5	0.7	0.8	0.9		0.94	31.49	0.2	OS
	0.4	0.1	1.875	0.04	0	0	0.5	0.3	0.5	-0.29	0.29	-0.25	0.1	0.1	0.1	0	0.1	0.4	0.4	0.5	0.5	0.6	0.7	0.8		1.21	32.44	0.16	OD	M	66
	0.2	0.1	1	0.2	0.15	0	0.3	0.5	0.7	-0.7	0.7	-0.5	0.4	0.15	0	0	0.1	0.2	0.2	0.4	0.5	0.6	0.6	0.7		1.31	28.66	0.15	OS	F	70
	0.4	0.1	1.5	0	0.1	0.05	0.3	0.3	0.6	-0.75	0.75	-0.75	0.25	0.15	0.1	0.05	0.1	0.3	0.3	0.4	0.5	0.5	0.7	0.8		0.99	27.65	0.14	OD	M	67
	0.2	0.2	-3	-0.2	0.15	0.15	0.2	0.3	0.6	-0.05	0.05	-0.25	0.4	0.1	0.1	0.1	0.2	0.4	0.4	0.5	0.5	0.6	0.7	0.8		0.83	22.65	0.15	OS	F	66
	0.4	0.2	0.75	0.2	0.1	0.1	0.2	0.2	0.5	-0.45	0.45	-0.25	0.3	0.2	0.1	0	0.1	0.2	0.2	0.4	0.5	0.6	0.6	0.7		0.76	24.22	0.2	OS	F	57
	0.2	0.1	0.75	0	0	0	0.5	0.4	0.6	-0.25	0.25	-0.25	0.3	0.2	0.1	0	0.1	0.3	0.3	0.4	0.4	0.5	0.6	0.6		0.9	26.22	0.19	OD	M	58
	0.1	0.1	-0.25	0.2	0.1	0	0.3	0.6	0.6	-0.45	0.45	-0.25	0.4	0.2	0.2	0	0.1	0.4	0.4	0.5	0.6	0.6	0.7	0.8		0.99	28	0.19	OS
	0.2	0.3	-0.75	-0.1	0.1	0.05	0.6	0.5	0.5	0.6	0.6	0.5	0.4	0.2	0.1	0	0.1	0.3	0.3	0.4	0.4	0.5	0.6	0.6		2.2	28.16	0.14	OD	F	69
	0.4	0.2	0	-0.2	0.1	0	0.4	0.4	0.6	-0.05	0.05	-0.25	0.25	0.2	0.07	0.05	0.1	0.4	0.4	0.5	0.6	0.6	0.7	0.8		2.16	33.15	0.15	OS
	0.5	0.3	1.5	0.2	0.1	0	0.3	0.6	0.5	0.05	0.05	0.25	0.4	0.2	0.1	0.1	0.1	0.4	0.4	0.5	0.5	0.6	0.7	0.8		0.99	26.16	0.17	OS	F	40
	0.3	0.3	0.5	0.01	0.1	0	0.3	0.6	0.6	-0.385	0.385	-0.375	0.3	0.1	0.1	0	0.1	0.2	0.2	0.4	0.5	0.6	0.6	0.7		0.89	17.22	0.22	OD	F	65
	0.3	0.3	2.75	0	0.05	0	0.2	0.4	0.6	-0.25	0.25	-0.25	0.4	0.2	0.1	0.1	0.2	0.3	0.3	0.4	0.5	0.5	0.6	0.6		1.35	18.22	0.23	OD	M	77
	0.5	0.3	0	-0.14	0	0	0.6	0.2	0.6	-0.61	0.61	-0.75	0.3	0.2	0.1	0	0.1	0.1	0.4	0.5	0.4	0.6	0.7	0.8		1.29	32.28	0.24	OS
	0.2	0.1	1	0.2	0.1	0.05	0.2	0.6	0.6	-0.7	0.7	-0.5	0.5	0.15	0.2	0	0.2	0.1	0.4	0.5	0.6	0.6	0.7	0.8		0.9	31.49	0.24	OS	M	65
	0.4	0.2	-0.625	0.2	0.05	0	0.3	0.4	0.6	-0.45	0.45	-0.25	0.4	0.15	0.1	0	0.1	0.1	0.2	0.4	0.4	0.6	0.6	0.7		0.99	32.44	0.17	OD	F	72
	0.2	0.2	2.5	0.2	0.2	0.05	0.5	0.6	0.5	-1.2	1.2	-1	0.5	0.25	0.3	0	0	0.3	0.3	0.4	0.6	0.5	0.6	0.6		2.2	28.66	0.19	OS
	0.4	0.3	3.5	0.1	0.2	0.2	0.3	0.6	0.7	-0.35	0.35	-0.25	0.4	0.4	0.2	0	0.2	0.4	0.4	0.5	0.5	0.7	0.8	0.9		2.16	27.65	0.14	OD	F	68
	0.7	0.3	-0.25	0.1	0.05	0	0.3	0.6	0.6	-0.225	0.225	-0.125	0.4	0.2	0.1	0.1	0.1	0.4	0.4	0.5	0.5	0.6	0.7	0.8		0.99	24.22	0.15	OS
	0.2	0.1	0	0.1	0.1	0	0.3	0.6	0.6	-0.225	0.225	-0.125	0.3	0.3	0.2	0	0.1	0.1	0.2	0.4	0.5	0.6	0.6	0.7		0.89	26.22	0.2	OD	M	78
	0.2	0.2	-2.5	0	0.2	0.15	0.3	0.6	0.6	0.25	0.25	0.25	0.5	0.5	0.2	0	0.1	0.1	0.3	0.4	0.4	0.5	0.8	0.9		1.35	28	0.18	OS
	0.4	0.2	0.625	0.1	0.1	0.05	0.2	0.6	0.6	-0.475	0.475	-0.375	0.4	0.2	0.1	0	0.2	0.1	0.4	0.5	0.6	0.6	0.7	0.8		1.29	28.16	0.19	OD	M	48
	0.3	0.3	0.5	-0.07	0.05	0.05	0.5	0.3	0.6	-0.055	0.055	-0.125	0.5	0.2	0.1	0	0.2	0.4	0.4	0.5	0.4	0.6	0.6	0.7		1.24	33.15	0.22	OD	F	72
	0.3	0.05	0.75	0.1	0.05	0.05	0.3	0.4	0.5	-0.225	0.225	-0.125	0.4	0.2	0.2	0.1	0.2	0.2	0.2	0.4	0.6	0.6	0.6	0.7		1.45	31.49	0.15	OS
	0.6	0.3	3	0.1	0	0	0.3	0.8	0.9	0.025	0.025	0.125	0.4	0.2	0.2	0.1	0.2	0.3	0.3	0.4	0.5	0.5	0.6	0.6		1.65	32.44	0.2	OD	F	68
	0.7	0.3	-1.25	0	0	0	0.2	0.6	0.8	-0.75	0.75	-0.75	0.3	0.3	0.2	0	0.1	0.1	0.4	0.5	0.5	0.7	0.7	0.8		1.11	28.66	0.19	OD	F	68
	0.2	0.1	0.5	0	0	0	0.2	0.4	0.7	-0.375	0.375	-0.375	0.5	0.3	0.2	0	0	0.1	0.2	0.4	0.5	0.6	0.6	0.7		0.88	28.66	0.2	OS
	0.4	0.4	-1.375	0	0	0	0.5	0.3	0.7	-0.125	0.125	-0.125	0.4	0.2	0.2	0	0	0.1	0.3	0.4	0.5	0.6	0.6	0.6		0.94	27.65	0.16	OD	F	58
	0.1	0.1	-0.25	0.2	0	0	0.3	0.5	0.6	-0.45	0.45	-0.25	0.5	0.3	0.3	0	0.3	0.4	0.4	0.5	0.5	0.5	0.7	0.8		1.21	22.65	0.17	OD	F	57
